# Supplementary material for: Perturb-seq reveals TCF7 as a transcriptional link between MAPK- and Wnt-driven gene expression
Source: Nucleic Acids Res. 2026 Jul 29;54(14):gkag718. doi: 10.1093/nar/gkag718 (PMC13416742; doi:10.1093/nar/gkag718)
Supplement: gkag718_Supplemental_Files [file gkag718_supplemental_files.zip]

Archive with 7 entries (7 files):
- Supplemantary Data 1_Map of pMB1-10x vector for CRISPR screen sgRNA expression.gbk
- Supplementary data legends.docx
- Supplementary Figures.pdf
- Supplementary Table 1_sgRNA Library sgRNA sequences.xlsx
- Supplementary Table 2_Proliferation screen read count table and MAGeCK MLE values.xlsx
- Supplementary Table 3_Modified TAP-seq targets inner primers for Gene Expression Library Amplification.xlsx
- Supplementary Table 4_sgRNA sequences used for the generation of EGR1 and FOS double knockout clonal lines.xlsx
