# Supplementary material for: Perturb-seq reveals TCF7 as a transcriptional link between MAPK- and Wnt-driven gene expression
Source: Nucleic Acids Res. 2026 Jul 29;54(14):gkag718. doi: 10.1093/nar/gkag718 (PMC13416742; doi:10.1093/nar/gkag718)
Supplement: gkag718_Supplemental_Files [file gkag718_supplemental_files.zip › Supplemantary Data 1_Map of pMB1-10x vector for CRISPR screen sgRNA expression.gbk]

LOCUS       Supplemantary_Da       12347 bp    DNA     circular SYN 12-JAN-2024
DEFINITION  synthetic circular DNA
ACCESSION   .
VERSION     .
KEYWORDS    .
SOURCE      synthetic DNA construct
  ORGANISM  recombinant plasmid
REFERENCE   1  (bases 1 to 12347)
  AUTHORS   Herr Michael Boettcher
  TITLE     Direct Submission
  JOURNAL   Exported Nov 14, 2025 from SnapGene 8.2.1
            https://www.snapgene.com
FEATURES             Location/Qualifiers
     source          1..12347
                     /mol_type="other DNA"
                     /organism="recombinant plasmid"
     misc_feature    844..1024
                     /label=HIV-1_5_LTR
                     /note="HIV-1_5_LTR"
     misc_feature    1135..1179
                     /label=HIV-1_psi_pack
                     /note="HIV-1_psi_pack"
     misc_feature    1693..1926
                     /label=RRE
                     /note="RRE"
     misc_feature    2457..2472
                     /label=cPPT
                     /note="cPPT"
     promoter        2629..2939
                     /label=mouse U6 promoter
                     /note="mouse U6 promoter"
     primer_bind     2810..2838
                     /label=Genomic-FOR (#76)
                     /note="Genomic-FOR (#76)"
     misc_feature    2948..2954
                     /label=aarI
     misc_feature    2984..2990
                     /label=aarI
     misc_feature    2995..3113
                     /label=10X Tracr RNA
     misc_feature    3061..3082
                     /label=10x-cs1
     misc_feature    3107..3113
                     /label=termination signal
     misc_feature    3115..3134
                     /label=3 prime complement to vec
     misc_feature    3141..3142
                     /label=NotI site
     misc_feature    3169..3174
                     /label=MI-3
     misc_feature    3175..3194
                     /label=pMB1-ID
     misc_feature    3195..3228
                     /label=TruSeq Primer Binding Site
                     /note="TruSeq Primer Binding Site"
     promoter        3229..3484
                     /label=EFS-NS
                     /note="EFS-NS"
     misc_feature    3508..7611
                     /label=hSpCas9
                     /note="hSpCas9"
     primer_bind     3617..3636
                     /label=AiO-Seq-2
     primer_bind     4135..4158
                     /label=AiO-Seq-3
     primer_bind     4656..4675
                     /label=AiO-Seq-4
     primer_bind     5168..5190
                     /label=AiO-Seq-5
     primer_bind     5699..5722
                     /label=AiO-Seq-6
     primer_bind     6231..6252
                     /label=AiO-Seq-7
     primer_bind     6755..6776
                     /label=AiO-Seq-8
     primer_bind     7284..7309
                     /label=AiO-Seq-9
     misc_feature    7612..7659
                     /label=NLS
                     /note="NLS"
     misc_feature    7660..7683
                     /label=FLAG
                     /note="FLAG"
     misc_feature    7684..7749
                     /label=P2A
                     /note="P2A"
     misc_feature    7750..8343
                     /label=Puromycin resistance
     misc_feature    7862..7868
                     /label=RsrII site
     misc_feature    7881..7887
                     /label=BstEII site
     misc_feature    7882..7908
                     /label=AiO-Seq-Rev
     misc_feature    8344..8406
                     /label=T2A
     gene            8419..9126
                     /label=mCherry
                     /note="mCherry"
     misc_feature    9127..9156
                     /label=3x NLS
                     /note="3x NLS"
     misc_feature    9238..9825
                     /label=WPRE
                     /note="WPRE"
     misc_feature    10016..10037
                     /label=U3PPT
                     /note="U3PPT"
     misc_feature    10016..10031
                     /label=cPPT(1)
                     /note="cPPT(1)"
     misc_feature    10353..10533
                     /label=truncHIV-1_3_LTR
                     /note="truncHIV-1_3_LTR"
     gene            complement(11354..12214)
                     /gene="Ampicillin"
                     /label=Ampicillin
                     /note="pBR322_origin(1)"
ORIGIN
        1 gcttaagcgg tcgacggatc gggagatctc ccgatcccct atggtgcact ctcagtacaa
       61 tctgctctga tgccgcatag ttaagccagt atctgctccc tgcttgtgtg ttggaggtcg
      121 ctgagtagtg cgcgagcaaa atttaagcta caacaaggca aggcttgacc gacaattgca
      181 tgaagaatct gcttagggtt aggcgttttg cgctgcttcg cgatgtacgg gccagatata
      241 cgcgttgaca ttgattattg actagttatt aatagtaatc aattacgggg tcattagttc
      301 atagcccata tatggagttc cgcgttacat aacttacggt aaatggcccg cctggctgac
      361 cgcccaacga cccccgccca ttgacgtcaa taatgacgta tgttcccata gtaacgccaa
      421 tagggacttt ccattgacgt caatgggtgg agtatttacg gtaaactgcc cacttggcag
      481 tacatcaagt gtatcatatg ccaagtacgc cccctattga cgtcaatgac ggtaaatggc
      541 ccgcctggca ttatgcccag tacatgacct tatgggactt tcctacttgg cagtacatct
      601 acgtattagt catcgctatt accatggtga tgcggttttg gcagtacatc aatgggcgtg
      661 gatagcggtt tgactcacgg ggatttccaa gtctccaccc cattgacgtc aatgggagtt
      721 tgttttggca ccaaaatcaa cgggactttc caaaatgtcg taacaactcc gccccattga
      781 cgcaaatggg cggtaggcgt gtacggtggg aggtctatat aagcagcgcg ttttgcctgt
      841 actgggtctc tctggttaga ccagatctga gcctgggagc tctctggcta actagggaac
      901 ccactgctta agcctcaata aagcttgcct tgagtgcttc aagtagtgtg tgcccgtctg
      961 ttgtgtgact ctggtaacta gagatccctc agaccctttt agtcagtgtg gaaaatctct
     1021 agcagtggcg cccgaacagg gacttgaaag cgaaagggaa accagaggag ctctctcgac
     1081 gcaggactcg gcttgctgaa gcgcgcacgg caagaggcga ggggcggcga ctggtgagta
     1141 cgccaaaaat tttgactagc ggaggctaga aggagagaga tgggtgcgag agcgtcagta
     1201 ttaagcgggg gagaattaga tcgcgatggg aaaaaattcg gttaaggcca gggggaaaga
     1261 aaaaatataa attaaaacat atagtatggg caagcaggga gctagaacga ttcgcagtta
     1321 atcctggcct gttagaaaca tcagaaggct gtagacaaat actgggacag ctacaaccat
     1381 cccttcagac aggatcagaa gaacttagat cattatataa tacagtagca accctctatt
     1441 gtgtatcaaa ggatagagat aaaagacacc aaggaagctt tagacaagat agaggaagag
     1501 caaaacaaaa gtaagaccac cgcacagcaa gcggccggcc gcgctgatct tcagacctgg
     1561 aggaggagat atgagggaca attggagaag tgaattatat aaatataaag tagtaaaaat
     1621 tgaaccatta ggagtagcac ccaccaaggc aaagagaaga gtggtgcaga gagaaaaaag
     1681 agcagtggga ataggagctt tgttccttgg gttcttcgga gcagcaggaa gcactatggg
     1741 cgcagcgtca atgacgctga cggtacaggc cagacaatta ttgtctggta tagtgcagca
     1801 gcagaacaat ttgctgaggg ctattgaggc gcaacagcat ctgttgcaac tcacagtctg
     1861 gggcatcaag cagctccagg caagaatcct ggctgtggaa agatacctaa aggatcaaca
     1921 gctcctgggg atttggggtt gctctggaaa actcatttgc accactgctg tgccttggaa
     1981 tgctagttgg agtaataaat ctctggaaca gatttggaat cacacgacct ggatggagtg
     2041 ggacagagaa attaacaatt acacaagctt aatacactcc ttaattgaag aatcgcaaaa
     2101 ccagcaagaa aagaatgaac aagaattatt ggaattagat aaatgggcaa gtttgtggaa
     2161 ttggtttaac ataacaaatt ggctgtggta tataaaatta ttcataatga tagtaggagg
     2221 cttggtaggt ttaagaatag tttttgctgt actttctata gtgaatagag ttaggcaggg
     2281 atattcacca ttatcgtttc agacccacct cccaaccccg aggggacccg acaggcccga
     2341 aggaatagaa gaagaaggtg gagagagaga cagagacaga tccattcgat tagtgaacgg
     2401 atcggcactg cgtgcgccaa ttctgcagac aaatggcagt attcatccac aattttaaaa
     2461 gaaaaggggg gattgggggg tacagtgcag gggaaagaat agtagacata atagcaacag
     2521 acatacaaac taaagaatta caaaaacaaa ttacaaaaat tcaaaatttt cgggtttatt
     2581 acagggacag cagagatcca gtttggttag taccgggccc gctctagaga tccgacgcgc
     2641 catctctagg cccgcgccgg ccccctcgca cggacttgtg ggagaagctc ggctactccc
     2701 ctgccccggt taatttgcat ataatatttc ctagtaacta tagaggctta atgtgcgata
     2761 aaagacagat aatctgttct ttttaatact agctacattt tacatgatag gcttggattt
     2821 ctataacttc gtatagcata cattatacga agttataaac agcacaaaag gaaactcacc
     2881 ctaactgtaa agtaattgtg tgttttgaga ctataagtat cccttggaga accaccttgt
     2941 tggagacgca ggtggcgcct aagagagatg gctcggcaca tgtcacctgc gatcgtttaa
     3001 gagctaagct ggaaacagca tagcaagttt aaataaggct agtccgttat caacttggcc
     3061 gctttaaggc cggtcctagc aaggccaagt ggcaccgagt cggtgctttt tttgaattcg
     3121 ctagctaggt cttggcggcc gcgtggataa ccgtattacc gccatgcagc ctaatctcat
     3181 tcgatactca taccagatcg gaagagcaca cgtctgaact ccagtcacta ggtcttgaaa
     3241 ggagtgggaa ttggctccgg tgcccgtcag tgggcagagc gcacatcgcc cacagtcccc
     3301 gagaagttgg ggggaggggt cggcaattga tccggtgcct agagaaggtg gcgcggggta
     3361 aactgggaaa gtgatgtcgt gtactggctc cgcctttttc ccgagggtgg gggagaaccg
     3421 tatataagtg cagtagtcgc cgtgaacgtt ctttttcgca acgggtttgc cgccagaaca
     3481 caggaccggt tctagagcgc tgccaccatg gacaagaagt acagcatcgg cctggacatc
     3541 ggcaccaact ctgtgggctg ggccgtgatc accgacgagt acaaggtgcc cagcaagaaa
     3601 ttcaaggtgc tgggcaacac cgaccggcac agcatcaaga agaacctgat cggagccctg
     3661 ctgttcgaca gcggcgaaac agccgaggcc acccggctga agagaaccgc cagaagaaga
     3721 tacaccagac ggaagaaccg gatctgctat ctgcaagaga tcttcagcaa cgagatggcc
     3781 aaggtggacg acagcttctt ccacagactg gaagagtcct tcctggtgga agaggataag
     3841 aagcacgagc ggcaccccat cttcggcaac atcgtggacg aggtggccta ccacgagaag
     3901 taccccacca tctaccacct gagaaagaaa ctggtggaca gcaccgacaa ggccgacctg
     3961 cggctgatct atctggccct ggcccacatg atcaagttcc ggggccactt cctgatcgag
     4021 ggcgacctga accccgacaa cagcgacgtg gacaagctgt tcatccagct ggtgcagacc
     4081 tacaaccagc tgttcgagga aaaccccatc aacgccagcg gcgtggacgc caaggccatc
     4141 ctgtctgcca gactgagcaa gagcagacgg ctggaaaatc tgatcgccca gctgcccggc
     4201 gagaagaaga atggcctgtt cggaaacctg attgccctga gcctgggcct gacccccaac
     4261 ttcaagagca acttcgacct ggccgaggat gccaaactgc agctgagcaa ggacacctac
     4321 gacgacgacc tggacaacct gctggcccag atcggcgacc agtacgccga cctgtttctg
     4381 gccgccaaga acctgtccga cgccatcctg ctgagcgaca tcctgagagt gaacaccgag
     4441 atcaccaagg cccccctgag cgcctctatg atcaagagat acgacgagca ccaccaggac
     4501 ctgaccctgc tgaaagctct cgtgcggcag cagctgcctg agaagtacaa agagattttc
     4561 ttcgaccaga gcaagaacgg ctacgccggc tacattgacg gcggagccag ccaggaagag
     4621 ttctacaagt tcatcaagcc catcctggaa aagatggacg gcaccgagga actgctcgtg
     4681 aagctgaaca gagaggacct gctgcggaag cagcggacct tcgacaacgg cagcatcccc
     4741 caccagatcc acctgggaga gctgcacgcc attctgcggc ggcaggaaga tttttaccca
     4801 ttcctgaagg acaaccggga aaagatcgag aagatcctga ccttccgcat cccctactac
     4861 gtgggccctc tggccagggg aaacagcaga ttcgcctgga tgaccagaaa gagcgaggaa
     4921 accatcaccc cctggaactt cgaggaagtg gtggacaagg gcgcttccgc ccagagcttc
     4981 atcgagcgga tgaccaactt cgataagaac ctgcccaacg agaaggtgct gcccaagcac
     5041 agcctgctgt acgagtactt caccgtgtat aacgagctga ccaaagtgaa atacgtgacc
     5101 gagggaatga gaaagcccgc cttcctgagc ggcgagcaga aaaaggccat cgtggacctg
     5161 ctgttcaaga ccaaccggaa agtgaccgtg aagcagctga aagaggacta cttcaagaaa
     5221 atcgagtgct tcgactccgt ggaaatctcc ggcgtggaag atcggttcaa cgcctccctg
     5281 ggcacatacc acgatctgct gaaaattatc aaggacaagg acttcctgga caatgaggaa
     5341 aacgaggaca ttctggaaga tatcgtgctg accctgacac tgtttgagga cagagagatg
     5401 atcgaggaac ggctgaaaac ctatgcccac ctgttcgacg acaaagtgat gaagcagctg
     5461 aagcggcgga gatacaccgg ctggggcagg ctgagccgga agctgatcaa cggcatccgg
     5521 gacaagcagt ccggcaagac aatcctggat ttcctgaagt ccgacggctt cgccaacaga
     5581 aacttcatgc agctgatcca cgacgacagc ctgaccttta aagaggacat ccagaaagcc
     5641 caggtgtccg gccagggcga tagcctgcac gagcacattg ccaatctggc cggcagcccc
     5701 gccattaaga agggcatcct gcagacagtg aaggtggtgg acgagctcgt gaaagtgatg
     5761 ggccggcaca agcccgagaa catcgtgatc gaaatggcca gagagaacca gaccacccag
     5821 aagggacaga agaacagccg cgagagaatg aagcggatcg aagagggcat caaagagctg
     5881 ggcagccaga tcctgaaaga acaccccgtg gaaaacaccc agctgcagaa cgagaagctg
     5941 tacctgtact acctgcagaa tgggcgggat atgtacgtgg accaggaact ggacatcaac
     6001 cggctgtccg actacgatgt ggaccatatc gtgcctcaga gctttctgaa ggacgactcc
     6061 atcgacaaca aggtgctgac cagaagcgac aagaaccggg gcaagagcga caacgtgccc
     6121 tccgaagagg tcgtgaagaa gatgaagaac tactggcggc agctgctgaa cgccaagctg
     6181 attacccaga gaaagttcga caatctgacc aaggccgaga gaggcggcct gagcgaactg
     6241 gataaggccg gcttcatcaa gagacagctg gtggaaaccc ggcagatcac aaagcacgtg
     6301 gcacagatcc tggactcccg gatgaacact aagtacgacg agaatgacaa gctgatccgg
     6361 gaagtgaaag tgatcaccct gaagtccaag ctggtgtccg atttccggaa ggatttccag
     6421 ttttacaaag tgcgcgagat caacaactac caccacgccc acgacgccta cctgaacgcc
     6481 gtcgtgggaa ccgccctgat caaaaagtac cctaagctgg aaagcgagtt cgtgtacggc
     6541 gactacaagg tgtacgacgt gcggaagatg atcgccaaga gcgagcagga aatcggcaag
     6601 gctaccgcca agtacttctt ctacagcaac atcatgaact ttttcaagac cgagattacc
     6661 ctggccaacg gcgagatccg gaagcggcct ctgatcgaga caaacggcga aaccggggag
     6721 atcgtgtggg ataagggccg ggattttgcc accgtgcgga aagtgctgag catgccccaa
     6781 gtgaatatcg tgaaaaagac cgaggtgcag acaggcggct tcagcaaaga gtctatcctg
     6841 cccaagagga acagcgataa gctgatcgcc agaaagaagg actgggaccc taagaagtac
     6901 ggcggcttcg acagccccac cgtggcctat tctgtgctgg tggtggccaa agtggaaaag
     6961 ggcaagtcca agaaactgaa gagtgtgaaa gagctgctgg ggatcaccat catggaaaga
     7021 agcagcttcg agaagaatcc catcgacttt ctggaagcca agggctacaa agaagtgaaa
     7081 aaggacctga tcatcaagct gcctaagtac tccctgttcg agctggaaaa cggccggaag
     7141 agaatgctgg cctctgccgg cgaactgcag aagggaaacg aactggccct gccctccaaa
     7201 tatgtgaact tcctgtacct ggccagccac tatgagaagc tgaagggctc ccccgaggat
     7261 aatgagcaga aacagctgtt tgtggaacag cacaagcact acctggacga gatcatcgag
     7321 cagatcagcg agttctccaa gagagtgatc ctggccgacg ctaatctgga caaagtgctg
     7381 tccgcctaca acaagcaccg ggataagccc atcagagagc aggccgagaa tatcatccac
     7441 ctgtttaccc tgaccaatct gggagcccct gccgccttca agtactttga caccaccatc
     7501 gaccggaaga ggtacaccag caccaaagag gtgctggacg ccaccctgat ccaccagagc
     7561 atcaccggcc tgtacgagac acggatcgac ctgtctcagc tgggaggcga caagcgacct
     7621 gccgccacaa agaaggctgg acaggctaag aagaagaaag attacaaaga cgatgacgat
     7681 aagggatccg gcgcaacaaa cttctctctg ctgaaacaag ccggagatgt cgaagagaat
     7741 cctggaccga ccgagtacaa gcccacggtg cgcctcgcca cccgcgacga cgtccccagg
     7801 gccgtacgca ccctcgccgc cgcgttcgcc gactaccccg ccacgcgcca caccgtcgac
     7861 ccggaccgcc acatcgagcg ggtcaccgag ctgcaagaac tcttcctcac gcgcgtcggg
     7921 ctcgacatcg gcaaggtgtg ggtcgcggac gacggcgccg cggtggcggt ctggaccacg
     7981 ccggagagcg tcgaagcggg ggcggtgttc gccgagatcg gcccgcgcat ggccgagttg
     8041 agcggttccc ggctggccgc gcagcaacag atggaaggcc tcctggcgcc gcaccggccc
     8101 aaggagcccg cgtggttcct ggccaccgtc ggcgtctcgc ccgaccacca gggcaagggt
     8161 ctgggcagcg ccgtcgtgct ccccggagtg gaggcggccg agcgcgccgg ggtgcccgcc
     8221 ttcctggaga cctccgcgcc ccgcaacctc cccttctacg agcggctcgg cttcaccgtc
     8281 accgccgacg tcgaggtgcc cgaaggaccg cgcacctggt gcatgacccg caagcccggt
     8341 gccggatcgg gagagggcag aggaagtctg ctaacatgcg gtgacgtcga ggagaatcct
     8401 ggcccaccgg tcgccaccat ggtgagcaag ggcgaggagg ataacatggc catcatcaag
     8461 gagttcatgc gcttcaaggt gcacatggag ggctccgtga acggccacga gttcgagatc
     8521 gagggcgagg gcgagggccg cccctacgag ggcacccaga ccgccaagct gaaggtgacc
     8581 aagggtggcc ccctgccctt cgcctgggac atcctgtccc ctcagttcat gtacggctcc
     8641 aaggcctacg tgaagcaccc cgccgacatc cccgactact tgaagctgtc cttccccgag
     8701 ggcttcaagt gggagcgcgt gatgaacttc gaggacggcg gcgtggtgac cgtgacccag
     8761 gactcctccc tgcaggacgg cgagttcatc tacaaggtga agctgcgcgg caccaacttc
     8821 ccctccgacg gccccgtaat gcagaagaag accatgggct gggaggcctc ctccgagcgg
     8881 atgtaccccg aggacggcgc cctgaagggc gagatcaagc agaggctgaa gctgaaggac
     8941 ggcggccact acgacgctga ggtcaagacc acctacaagg ccaagaagcc cgtgcagctg
     9001 cccggcgcct acaacgtcaa catcaagttg gacatcacct cccacaacga ggactacacc
     9061 atcgtggaac agtacgaacg cgccgagggc cgccactcca ccggcggcat ggacgagctg
     9121 tacaagggag ctgatccaaa aaagaagaga aaggtatagt taattaagtc gagggaccta
     9181 acatgtttaa gggttccggt tccactaggt acaattcgat atcaagctta tcgataatca
     9241 acctctggat tacaaaattt gtgaaagatt gactggtatt cttaactatg ttgctccttt
     9301 tacgctatgt ggatacgctg ctttaatgcc tttgtatcat gctattgctt cccgtatggc
     9361 tttcattttc tcctccttgt ataaatcctg gttgctgtct ctttatgagg agttgtggcc
     9421 cgttgtcagg caacgtggcg tggtgtgcac tgtgtttgct gacgcaaccc ccactggttg
     9481 gggcattgcc accacctgtc agctcctttc cgggactttc gctttccccc tccctattgc
     9541 cacggcggaa ctcatcgccg cctgccttgc ccgctgctgg acaggggctc ggctgttggg
     9601 cactgacaat tccgtggtgt tgtcggggaa atcatcgtcc tttccttggc tgctcgcctg
     9661 tgttgccacc tggattctgc gcgggacgtc cttctgctac gtcccttcgg ccctcaatcc
     9721 agcggacctt ccttcccgcg gcctgctgcc ggctctgcgg cctcttccgc gtcttcgcct
     9781 tcgccctcag acgagtcgga tctccctttg ggccgcctcc ccgcatcgat accgtcgacc
     9841 tcgatcgaga cctagaaaaa catggagcaa tcacaagtag caatacagca gctaccaatg
     9901 ctgattgtgc ctggctagaa gcacaagagg aggaggaggt gggttttcca gtcacacctc
     9961 aggtaccttt aagaccaatg acttacaagg cagctgtaga tcttagccac tttttaaaag
    10021 aaaagggggg actggaaggg ctaattcact cccaacgaag acaagatatc cttgatctgt
    10081 ggatctacca cacacaaggc tacttccctg attggcagaa ctacacacca gggccaggga
    10141 tcagatatcc actgaccttt ggatggtgct acaagctagt accagttgag caagagaagg
    10201 tagaagaagc caatgaagga gagaacaccc gcttgttaca ccctgtgagc ctgcatggga
    10261 tggatgaccc ggagagagaa gtattagagt ggaggtttga cagccgccta gcatttcatc
    10321 acatggcccg agagctgcat ccggactgta ctgggtctct ctggttagac cagatctgag
    10381 cctgggagct ctctggctaa ctagggaacc cactgcttaa gcctcaataa agcttgcctt
    10441 gagtgcttca agtagtgtgt gcccgtctgt tgtgtgactc tggtaactag agatccctca
    10501 gaccctttta gtcagtgtgg aaaatctcta gcagcatgtg agcaaaaggc cagcaaaagg
    10561 ccaggaaccg taaaaaggcc gcgttgctgg cgtttttcca taggctccgc ccccctgacg
    10621 agcatcacaa aaatcgacgc tcaagtcaga ggtggcgaaa cccgacagga ctataaagat
    10681 accaggcgtt tccccctgga agctccctcg tgcgctctcc tgttccgacc ctgccgctta
    10741 ccggatacct gtccgccttt ctcccttcgg gaagcgtggc gctttctcat agctcacgct
    10801 gtaggtatct cagttcggtg taggtcgttc gctccaagct gggctgtgtg cacgaacccc
    10861 ccgttcagcc cgaccgctgc gccttatccg gtaactatcg tcttgagtcc aacccggtaa
    10921 gacacgactt atcgccactg gcagcagcca ctggtaacag gattagcaga gcgaggtatg
    10981 taggcggtgc tacagagttc ttgaagtggt ggcctaacta cggctacact agaagaacag
    11041 tatttggtat ctgcgctctg ctgaagccag ttaccttcgg aaaaagagtt ggtagctctt
    11101 gatccggcaa acaaaccacc gctggtagcg gtggtttttt tgtttgcaag cagcagatta
    11161 cgcgcagaaa aaaaggatct caagaagatc ctttgatctt ttctacgggg tctgacgctc
    11221 agtggaacga aaactcacgt taagggattt tggtcatgag attatcaaaa aggatcttca
    11281 cctagatcct tttaaattaa aaatgaagtt ttaaatcaat ctaaagtata tatgagtaaa
    11341 cttggtctga cagttaccaa tgcttaatca gtgaggcacc tatctcagcg atctgtctat
    11401 ttcgttcatc catagttgcc tgactccccg tcgtgtagat aactacgata cgggagggct
    11461 taccatctgg ccccagtgct gcaatgatac cgcgagaccc acgctcaccg gctccagatt
    11521 tatcagcaat aaaccagcca gccggaaggg ccgagcgcag aagtggtcct gcaactttat
    11581 ccgcctccat ccagtctatt aattgttgcc gggaagctag agtaagtagt tcgccagtta
    11641 atagtttgcg caacgttgtt gccattgcta caggcatcgt ggtgtcacgc tcgtcgtttg
    11701 gtatggcttc attcagctcc ggttcccaac gatcaaggcg agttacatga tcccccatgt
    11761 tgtgcaaaaa agcggttagc tccttcggtc ctccgatcgt tgtcagaagt aagttggccg
    11821 cagtgttatc actcatggtt atggcagcac tgcataattc tcttactgtc atgccatccg
    11881 taagatgctt ttctgtgact ggtgagtact caaccaagtc attctgagaa tagtgtatgc
    11941 ggcgaccgag ttgctcttgc ccggcgtcaa tacgggataa taccgcgcca catagcagaa
    12001 ctttaaaagt gctcatcatt ggaaaacgtt cttcggggcg aaaactctca aggatcttac
    12061 cgctgttgag atccagttcg atgtaaccca ctcgtgcacc caactgatct tcagcatctt
    12121 ttactttcac cagcgtttct gggtgagcaa aaacaggaag gcaaaatgcc gcaaaaaagg
    12181 gaataagggc gacacggaaa tgttgaatac tcatactctt cctttttcaa tattattgaa
    12241 gcatttatca gggttattgt ctcatgagcg gatacatatt tgaatgtatt tagaaaaata
    12301 aacaaatagg ggttccgcgc acatttcccc gaaaagtgcc acctgac
//
